# Supplementary material for: An update of the Japanese Oslo Sports Trauma Research Center questionnaires on overuse injuries and health problems
Source: PLoS One. 2021 Apr 1;16(4):e0249685. doi: 10.1371/journal.pone.0249685 (PMC8016239; doi:10.1371/journal.pone.0249685)
Supplement: S1 Data — (XLSX) [file pone.0249685.s003.xlsx]

## Sheet: Cohort
Items	Injuy/Illness	Week1	Week2	Week3	Week4	Week5	Week6	Week7	Week8	Week9	Week10
Response rate		0.97	0.99	0.96	0.98	0.97	0.98	0.98	0.95	0.97	0.96
Respondents		98	100	97	99	98	99	99	96	98	97
Participants		101	101	101	101	101	101	101	101	101	101
Prevalence of health problem	All	0.357	0.34	0.32	0.354	0.337	0.313	0.293	0.292	0.316	0.34
	Respondents with health problem	35	34	31	35	33	31	29	28	31	33
	Respondents	98	100	97	99	98	99	99	96	98	97
	Injury	0.327	0.34	0.309	0.354	0.337	0.313	0.283	0.292	0.306	0.33
	Respondents with health problem	32	34	30	35	33	31	28	28	30	32
	Respondents	98	100	97	99	98	99	99	96	98	97
	Illness	0.031	0	0.01	0	0	0	0.02	0	0.01	0.01
	Respondents with health problem	3	0	1	0	0	0	2	0	1	1
	Respondents	98	100	97	99	98	99	99	96	98	97
Prevalence of substantial health problem	All	0.102	0.11	0.134	0.141	0.163	0.111	0.152	0.146	0.153	0.175
	Respondents with substantial health problem	10	11	13	14	16	11	15	14	15	17
	Respondents	98	100	97	99	98	99	99	96	98	97
	Injury	0.092	0.11	0.124	0.141	0.163	0.111	0.131	0.146	0.143	0.165
	Respondents with substantial health problem	9	11	12	14	16	11	13	14	14	16
	Respondents	98	100	97	99	98	99	99	96	98	97
	Illness	0.01	0	0.01	0	0	0	0.02	0	0.01	0.01
	Respondents with substantial health problem	1	0	1	0	0	0	2	0	1	1
	Respondents	98	100	97	99	98	99	99	96	98	97

## Sheet: Cohen's kappa
Week	Health problems (0:No 1:Yes)	Participant ID	Original Q2	Updated Q2
1	0	101	a	a
1	0	102	a	a
1	1	103	b	b
1	0	104	a	a
1	0	105	a	a
1	0	106	a	a
1	0	107	a	a
1	0	108	a	a
1	1	109	b	a
1	0	110	a	a
1	1	111	b	b
1	0	112	a	a
1	0	113	a	a
1	0	114	a	a
1	0	115	a	a
1	0	116	a	a
1	1	117	a	a
1	1	118	a	a
1	0	119	a	a
1	0	120	a	a
1	0	121	a	a
1	0	122	a	a
1	0	123	a	a
1	0	124	a	a
1	0	125	a	a
1	E	126
1	0	127	a	a
1	0	128	a	a
1	0	129	a	a
1	0	130	a	a
1	0	131	a	a
1	0	132	a	a
1	0	133	a	a
1	1	134	e	e
1	0	135	a	a
1	0	136	a	a
1	0	137	a	a
1	0	138	a	a
1	1	139	a	a
1	1	140	a	a
1	0	141	a	a
1	1	142	b	b
1	0	143	a	a
1	1	144	a	a
1	0	145	a	a
1	1	146	b	a
1	1	147	a	a
1	0	148	a	a
1	0	149	a	a
1	0	150	a	a
1	0	151	a	a
1	0	152	a	a
1	0	153	a	a
1	0	154	a	a
1	0	155	a	a
1	1	156	a	a
1	1	157	a	a
1	1	201	a	a
1	0	202	a	a
1	E	203
1	0	204	a	a
1	0	205	a	a
1	0	206	a	a
1	0	207	a	a
1	1	208	a	a
1	1	209	a	a
1	0	210	a	a
1	1	211	a	a
1	1	212	a	a
1	1	213	a	a
1	1	214	a	a
1	0	215	a	a
1	1	301	a	a
1	1	302	a	a
1	0	303	a	a
1	1	304	a	a
1	0	305	a	a
1	0	306	a	a
1	1	307	a	a
1	0	308	a	a
1	1	310	e	e
1	0	311	a	a
1	1	312	a	a
1	0	313	a	a
1	0	314	a	a
1	1	315	a	a
1	0	316	a	a
1	0	317	a	a
1	0	318	a	a
1	1	319	a	a
1	0	320	a	a
1	1	321	d	d
1	E	322
1	1	323	a	b
1	1	324	a	a
1	0	325	a	a
1	1	326	b	b
1	0	327	a	a
1	0	328	a	a
1	1	329	a	a
1	1	330	b	a
1	1	212	a	a
1	1	307	a	a
2	0	101	a	a
2	0	102	a	a
2	1	103	b	b
2	1	104	b	b
2	0	105	a	a
2	0	106	a	a
2	0	107	a	a
2	1	108	a	a
2	0	109	a	a
2	0	110	a	a
2	0	111	a	a
2	0	112	a	a
2	0	113	a	a
2	0	114	a	a
2	0	115	a	a
2	0	116	a	a
2	1	117	c	c
2	0	118	a	a
2	0	119	a	a
2	0	120	a	a
2	1	121	a	b
2	0	122	a	a
2	0	123	a	a
2	1	124	a	a
2	0	125	a	a
2	1	126	a	a
2	0	127	a	a
2	0	128	a	a
2	0	129	a	a
2	0	130	a	a
2	0	131	a	a
2	0	132	a	a
2	1	133	a	a
2	1	134	d	d
2	0	135	a	a
2	0	136	a	a
2	0	137	a	a
2	0	138	a	a
2	0	139	a	a
2	1	140	a	a
2	0	141	a	a
2	0	142	a	a
2	1	143	b	b
2	0	144	a	a
2	0	145	a	a
2	1	146	a	a
2	1	147	a	a
2	0	148	a	a
2	0	149	a	a
2	0	150	a	a
2	0	151	a	a
2	0	152	a	a
2	0	153	a	a
2	1	154	a	a
2	0	155	a	a
2	1	156	a	a
2	0	157	a	a
2	1	201	a	a
2	0	202	a	a
2	1	203	a	a
2	0	204	a	a
2	0	205	a	a
2	0	206	a	a
2	0	207	a	a
2	0	208	a	a
2	0	209	a	a
2	1	210	a	a
2	0	211	a	a
2	0	212	a	a
2	1	213	a	a
2	1	214	a	a
2	0	215	a	a
2	1	301	a	a
2	1	302	d	d
2	0	303	a	a
2	1	304	a	a
2	0	305	a	a
2	0	306	a	a
2	1	307	a	a
2	0	308	a	a
2	1	310	d	d
2	0	311	a	a
2	1	312	b	b
2	0	313	a	a
2	0	314	a	a
2	1	315	a	a
2	1	316	e	e
2	0	317	a	a
2	0	318	a	a
2	1	319	a	a
2	0	320	a	a
2	1	321	b	b
2	E	322
2	0	323	a	a
2	1	324	b	b
2	0	325	a	a
2	1	326	a	a
2	0	327	a	a
2	0	328	a	a
2	1	329	c	c
2	1	330	a	a
2	1	214	a	a
2	1	312	a	a
3	1	101	e	e
3	0	102	a	a
3	0	103	a	a
3	1	104	c	c
3	0	105	a	a
3	0	106	a	a
3	0	107	a	a
3	1	108	b	b
3	1	109	c	c
3	0	110	a	a
3	0	111	a	a
3	0	112	a	a
3	0	113	a	a
3	0	114	a	a
3	0	115	a	a
3	0	116	a	a
3	1	117	c	c
3	0	118	a	a
3	0	119	a	a
3	1	120	a	a
3	0	121	a	a
3	0	122	a	a
3	0	123	a	a
3	0	124	a	a
3	0	125	a	a
3	1	126	a	a
3	0	127	a	a
3	0	128	a	a
3	0	129	a	a
3	0	130	a	a
3	0	131	a	a
3	0	132	a	a
3	0	133	a	a
3	1	134	c	c
3	0	135	a	a
3	0	136	a	a
3	0	137	a	a
3	0	138	a	a
3	1	139	b	a
3	1	140	a	a
3	0	141	a	a
3	0	142	a	a
3	1	143	a	a
3	0	144	a	a
3	1	145	a	a
3	1	146	a	a
3	0	147	a	a
3	0	148	a	a
3	0	149	a	a
3	0	150	a	a
3	1	151	b	b
3	0	152	a	a
3	0	153	a	a
3	0	154	a	a
3	0	155	a	a
3	1	156	b	b
3	0	157	a	a
3	0	201	a	a
3	0	202	a	a
3	1	203	a	a
3	0	204	a	a
3	0	205	a	a
3	0	206	a	a
3	0	207	a	a
3	0	208	a	a
3	0	209	a	a
3	1	210	a	a
3	0	211	a	a
3	0	212	a	a
3	1	213	a	a
3	1	214	a	a
3	0	215	a	a
3	1	301	e	e
3	1	302	c	d
3	1	303	a	b
3	1	304	a	a
3	0	305	a	a
3	0	306	a	a
3	1	307	a	a
3	0	308	a	a
3	1	310	d	d
3	0	311	a	a
3	1	312	b	b
3	0	313	a	a
3	E	314
3	1	315	a	a
3	E	316
3	0	317	a	a
3	0	318	a	a
3	E	319
3	0	320	a	a
3	1	321	a	a
3	E	322
3	0	323	a	a
3	0	324	a	a
3	0	325	a	a
3	1	326	a	a
3	0	327	a	a
3	0	328	a	a
3	1	329	a	a
3	1	330	a	a
3	1	146	a	a
3	1	214	a	a
3	1	303	a	a
3	1	304	a	a
3	1	312	a	a
4	1	101	e	e
4	0	102	a	a
4	1	103	a	a
4	0	104	a	a
4	1	105	e	e
4	0	106	a	a
4	1	107	a	a
4	1	108	a	a
4	1	109	e	e
4	0	110	a	a
4	0	111	a	a
4	1	112	b	d
4	0	113	a	a
4	0	114	a	a
4	0	115	a	a
4	1	116	a	a
4	1	117	c	c
4	1	118	c	d
4	0	119	a	a
4	0	120	a	a
4	0	121	a	a
4	0	122	a	a
4	1	123	a	a
4	0	124	a	a
4	0	125	a	a
4	0	126	a	a
4	0	127	a	a
4	1	128	c	e
4	0	129	a	a
4	0	130	a	a
4	0	131	a	a
4	0	132	a	a
4	0	133	a	a
4	1	134	b	b
4	1	135	e	e
4	0	136	a	a
4	0	137	a	a
4	1	138	d	d
4	0	139	a	a
4	1	140	e	e
4	0	141	a	a
4	0	142	a	a
4	1	143	a	a
4	0	144	a	a
4	0	145	a	a
4	1	146	a	a
4	0	147	a	a
4	0	148	a	a
4	0	149	a	a
4	0	150	a	a
4	1	151	b	b
4	0	152	a	a
4	0	153	a	a
4	0	154	a	a
4	0	155	a	a
4	1	156	a	a
4	0	157	a	a
4	1	201	a	a
4	0	202	a	a
4	1	203	a	a
4	0	204	a	a
4	0	205	a	a
4	0	206	a	a
4	0	207	a	a
4	0	208	a	a
4	0	209	a	a
4	1	210	a	a
4	0	211	a	a
4	0	212	a	a
4	0	213	a	a
4	1	214	a	a
4	0	215	a	a
4	1	301	a	a
4	1	302	b	a
4	1	303	b	b
4	1	304	e	e
4	0	305	a	a
4	0	306	a	a
4	1	307	a	a
4	0	308	a	a
4	1	310	d	d
4	1	311	a	a
4	1	312	b	b
4	0	313	a	a
4	0	314	a	a
4	0	315	a	a
4	0	316	a	a
4	0	317	a	a
4	0	318	a	a
4	1	319	a	a
4	0	320	a	a
4	0	321	a	a
4	E	322
4	0	323	a	a
4	0	324	a	a
4	E	325
4	0	326	a	a
4	0	327	a	a
4	1	328	a	a
4	0	329	a	a
4	1	330	a	b
4	1	156	a	a
4	1	214	a	a
4	1	312	a	a
5	1	101	e	e
5	0	102	a	a
5	1	103	a	a
5	0	104	a	a
5	1	105	e	e
5	0	106	a	a
5	1	107	d	d
5	1	108	d	e
5	1	109	c	c
5	0	110	a	a
5	0	111	a	a
5	1	112	b	b
5	0	113	a	a
5	0	114	a	a
5	1	115	a	a
5	0	116	a	a
5	1	117	c	c
5	1	118	c	b
5	0	119	a	a
5	0	120	a	a
5	0	121	a	a
5	0	122	a	a
5	0	123	a	a
5	0	124	a	a
5	0	125	a	a
5	0	126	a	a
5	0	127	a	a
5	1	128	e	e
5	0	129	a	a
5	0	130	a	a
5	0	131	a	a
5	0	132	a	a
5	0	133	a	a
5	0	134	a	a
5	E	135
5	0	136	a	a
5	0	137	a	a
5	1	138	e	e
5	0	139	a	a
5	1	140	e	e
5	0	141	a	a
5	0	142	a	a
5	1	143	a	a
5	0	144	a	a
5	0	145	a	a
5	1	146	a	a
5	0	147	a	a
5	0	148	a	a
5	0	149	a	a
5	0	150	a	a
5	0	151	a	a
5	0	152	a	a
5	0	153	a	a
5	1	154	a	a
5	0	155	a	a
5	1	156	a	a
5	0	157	a	a
5	1	201	a	a
5	0	202	a	a
5	1	203	a	a
5	0	204	a	a
5	0	205	a	a
5	0	206	a	a
5	0	207	a	a
5	0	208	a	a
5	0	209	a	a
5	1	210	a	a
5	0	211	a	a
5	0	212	a	a
5	0	213	a	a
5	1	214	a	a
5	E	215
5	1	301	a	a
5	1	302	a	a
5	1	303	a	a
5	1	304	a	a
5	0	305	a	a
5	0	306	a	a
5	1	307	a	a
5	0	308	a	a
5	1	310	d	d
5	0	311	a	a
5	1	312	e	e
5	0	313	a	a
5	0	314	a	a
5	1	315	a	a
5	0	316	a	a
5	0	317	a	a
5	0	318	a	a
5	1	319	a	a
5	0	320	a	a
5	0	321	a	a
5	E	322
5	0	323	a	a
5	0	324	a	a
5	0	325	a	a
5	1	326	d	d
5	0	327	a	a
5	1	328	e	e
5	0	329	a	a
5	1	330	a	a
6	1	101	d	d
6	0	102	a	a
6	0	103	a	a
6	0	104	a	a
6	1	105	e	e
6	0	106	a	a
6	1	107	e	e
6	1	108	e	e
6	1	109	a	a
6	0	110	a	a
6	0	111	a	a
6	1	112	b	a
6	0	113	a	a
6	0	114	a	a
6	0	115	a	a
6	0	116	a	a
6	1	117	b	b
6	0	118	a	a
6	0	119	a	a
6	0	120	a	a
6	0	121	a	a
6	0	122	a	a
6	0	123	a	a
6	0	124	a	a
6	0	125	a	a
6	0	126	a	a
6	0	127	a	a
6	1	128	e	e
6	0	129	a	a
6	0	130	a	a
6	0	131	a	a
6	0	132	a	a
6	0	133	a	a
6	0	134	a	a
6	1	135	a	a
6	0	136	a	a
6	0	137	a	a
6	1	138	e	e
6	0	139	a	a
6	1	140	e	e
6	0	141	a	a
6	0	142	a	a
6	1	143	a	a
6	0	144	a	a
6	1	145	a	a
6	1	146	a	a
6	1	147	b	b
6	0	148	a	a
6	0	149	a	a
6	0	150	a	a
6	0	151	a	a
6	0	152	a	a
6	1	153	e	e
6	0	154	a	a
6	0	155	a	a
6	0	156	a	a
6	0	157	a	a
6	1	201	a	a
6	0	202	a	a
6	1	203	a	a
6	0	204	a	a
6	0	205	a	a
6	0	206	a	a
6	0	207	a	a
6	0	208	a	a
6	0	209	a	a
6	0	210	a	a
6	0	211	a	a
6	E	212
6	0	213	a	a
6	1	214	a	a
6	1	215	a	a
6	1	301	a	a
6	1	302	a	a
6	1	303	a	a
6	1	304	a	a
6	0	305	a	a
6	0	306	a	a
6	1	307	a	a
6	1	308	e	e
6	1	310	d	d
6	0	311	a	a
6	1	312	c	d
6	0	313	a	a
6	0	314	a	a
6	0	315	a	a
6	0	316	a	a
6	0	317	a	a
6	0	318	a	a
6	1	319	a	a
6	0	320	a	a
6	0	321	a	a
6	E	322
6	0	323	a	a
6	0	324	a	a
6	0	325	a	a
6	0	326	a	a
6	0	327	a	a
6	1	328	a	a
6	0	329	a	a
6	1	330	a	a
6	1	214	a	a
6	0	215	a	a
6	1	307	a	a
7	1	101	c	c
7	0	102	a	a
7	0	103	a	a
7	1	104	d	d
7	1	105	e	e
7	0	106	a	a
7	1	107	e	e
7	1	108	e	e
7	0	109	a	a
7	0	110	a	a
7	0	111	a	a
7	0	112	a	a
7	0	113	a	a
7	0	114	a	a
7	0	115	a	a
7	0	116	a	a
7	1	117	a	a
7	0	118	a	a
7	0	119	a	a
7	0	120	a	a
7	0	121	a	a
7	0	122	a	a
7	0	123	a	a
7	0	124	a	a
7	0	125	a	a
7	0	126	a	a
7	0	127	a	a
7	1	128	b	c
7	0	129	a	a
7	0	130	a	a
7	0	131	a	a
7	0	132	a	a
7	0	133	a	a
7	0	134	a	a
7	1	135	a	a
7	0	136	a	a
7	0	137	a	a
7	1	138	e	e
7	1	139	b	b
7	1	140	b	b
7	0	141	a	a
7	0	142	a	a
7	1	143	a	a
7	0	144	a	a
7	0	145	a	a
7	1	146	a	a
7	E	147
7	0	148	a	a
7	0	149	a	a
7	0	150	a	a
7	1	151	e	e
7	0	152	a	a
7	1	153	e	e
7	1	154	a	a
7	0	155	a	a
7	0	156	a	a
7	0	157	a	a
7	0	201	a	a
7	0	202	a	a
7	1	203	a	a
7	0	204	a	a
7	0	205	a	a
7	0	206	a	a
7	0	207	a	a
7	0	208	a	a
7	1	209	e	d
7	0	210	a	a
7	0	211	a	a
7	0	212	a	a
7	1	213	a	a
7	1	214	a	a
7	1	215	a	a
7	0	301	a	a
7	1	302	a	a
7	1	303	a	a
7	0	304	a	a
7	0	305	a	a
7	0	306	a	a
7	1	307	a	a
7	1	308	a	a
7	1	310	e	d
7	0	311	a	a
7	1	312	a	a
7	0	313	a	a
7	0	314	a	a
7	0	315	a	a
7	0	316	a	a
7	0	317	a	a
7	0	318	a	a
7	0	319	a	a
7	0	320	a	a
7	1	321	e	e
7	E	322
7	0	323	a	a
7	0	324	a	a
7	0	325	a	a
7	0	326	a	a
7	0	327	a	a
7	0	328	a	a
7	0	329	a	a
7	1	330	a	a
7	1	213	b	c
7	1	214	a	a
7	1	307	a	a
8	1	101	b	b
8	0	102	a	a
8	0	103	a	a
8	1	104	c	d
8	1	105	e	e
8	0	106	a	a
8	1	107	d	d
8	1	108	d	d
8	0	109	a	a
8	0	110	a	a
8	0	111	a	a
8	0	112	a	a
8	0	113	a	a
8	0	114	a	a
8	0	115	a	a
8	0	116	a	a
8	1	117	c	a
8	0	118	a	a
8	0	119	a	a
8	0	120	a	a
8	0	121	a	a
8	0	122	a	a
8	0	123	a	a
8	0	124	a	a
8	0	125	a	a
8	0	126	a	a
8	0	127	a	a
8	1	128	a	c
8	0	129	a	a
8	0	130	a	a
8	0	131	a	a
8	0	132	a	a
8	0	133	a	a
8	0	134	a	a
8	1	135	a	a
8	0	136	a	a
8	0	137	a	a
8	1	138	d	e
8	0	139	a	a
8	1	140	a	a
8	1	141	a	a
8	1	142	e	e
8	0	143	a	a
8	0	144	a	a
8	1	145	a	a
8	1	146	a	a
8	1	147	e	b
8	E	148
8	0	149	a	a
8	0	150	a	a
8	1	151	e	e
8	0	152	a	a
8	0	153	a	a
8	0	154	a	a
8	0	155	a	a
8	0	156	a	a
8	0	157	a	a
8	0	201	a	a
8	1	202	a	a
8	1	203	b	a
8	0	204	a	a
8	0	205	a	a
8	1	206	a	a
8	0	207	a	a
8	0	208	a	a
8	0	209	a	a
8	0	210	a	a
8	0	211	a	a
8	0	212	a	a
8	1	213	a	a
8	1	214	a	a
8	0	215	a	a
8	0	301	a	a
8	1	302	a	a
8	1	303	a	a
8	0	304	a	a
8	0	305	a	a
8	0	306	a	a
8	1	307	a	a
8	0	308	a	a
8	1	310	d	d
8	E	311
8	1	312	a	a
8	0	313	a	a
8	E	314
8	0	315	a	a
8	0	316	a	a
8	0	317	a	a
8	0	318	a	a
8	0	319	a	a
8	0	320	a	a
8	1	321	a	a
8	E	322
8	0	323	a	a
8	0	324	a	a
8	E	325
8	0	326	a	a
8	0	327	a	a
8	0	328	a	a
8	0	329	a	a
8	1	330	a	a
8	1	307	a	a
9	1	101	a	a
9	0	102	a	a
9	0	103	a	a
9	1	104	d	d
9	1	105	e	e
9	0	106	a	a
9	1	107	c	c
9	1	108	d	d
9	0	109	a	a
9	1	110	e	e
9	0	111	a	a
9	0	112	a	a
9	0	113	a	a
9	0	114	a	a
9	0	115	a	a
9	0	116	a	a
9	1	117	a	a
9	0	118	a	a
9	1	119	a	a
9	0	120	a	a
9	1	121	d	e
9	0	122	a	a
9	0	123	a	a
9	0	124	a	a
9	0	125	a	a
9	0	126	a	a
9	0	127	a	a
9	1	128	a	a
9	0	129	a	a
9	0	130	a	a
9	0	131	a	a
9	0	132	a	a
9	0	133	a	a
9	0	134	a	a
9	1	135	b	a
9	0	136	a	a
9	0	137	a	a
9	1	138	d	d
9	0	139	a	a
9	1	140	b	a
9	1	141	a	a
9	1	142	e	e
9	0	143	a	a
9	0	144	a	a
9	0	145	a	a
9	1	146	a	a
9	1	147	e	e
9	0	148	a	a
9	E	149
9	1	150	d	d
9	1	151	c	c
9	0	152	a	a
9	0	153	a	a
9	1	154	a	a
9	0	155	a	a
9	0	156	a	a
9	0	157	a	a
9	0	201	a	a
9	1	202	a	a
9	1	203	a	a
9	0	204	a	a
9	1	205	a	a
9	0	206	a	a
9	0	207	a	a
9	0	208	a	a
9	0	209	a	a
9	0	210	a	a
9	0	211	a	a
9	0	212	a	a
9	1	213	a	a
9	1	214	a	a
9	0	215	a	a
9	0	301	a	a
9	1	302	a	a
9	1	303	a	a
9	0	304	a	a
9	0	305	a	a
9	0	306	a	a
9	1	307	a	a
9	0	308	a	a
9	1	310	d	e
9	0	311	a	a
9	0	312	a	a
9	0	313	a	a
9	0	314	a	a
9	0	315	a	a
9	0	316	a	a
9	0	317	a	a
9	0	318	a	a
9	E	319
9	0	320	a	a
9	0	321	a	a
9	E	322
9	0	323	a	a
9	0	324	a	a
9	0	325	a	a
9	0	326	a	a
9	0	327	a	a
9	1	328	e	e
9	0	329	a	a
9	1	330	a	a
9	1	214	a	a
9	1	307	a	a
10	1	101	a	a
10	0	102	a	a
10	0	103	a	a
10	1	104	d	d
10	1	105	e	e
10	0	106	a	a
10	1	107	b	b
10	1	108	d	d
10	1	109	a	a
10	1	110	e	e
10	0	111	a	a
10	0	112	a	a
10	0	113	a	a
10	0	114	a	a
10	0	115	a	a
10	0	116	a	a
10	1	117	a	a
10	0	118	a	a
10	0	119	a	a
10	0	120	a	a
10	1	121	e	e
10	0	122	a	a
10	0	123	a	a
10	0	124	a	a
10	0	125	a	a
10	0	126	a	a
10	0	127	a	a
10	1	128	a	a
10	0	129	a	a
10	0	130	a	a
10	0	131	a	a
10	0	132	a	a
10	0	133	a	a
10	0	134	a	a
10	1	135	a	a
10	0	136	a	a
10	0	137	a	a
10	1	138	d	d
10	0	139	a	a
10	1	140	b	b
10	1	141	c	d
10	1	142	e	e
10	0	143	a	a
10	0	144	a	a
10	0	145	a	a
10	1	146	a	a
10	1	147	e	e
10	0	148	a	a
10	0	149	a	a
10	1	150	c	c
10	1	151	b	b
10	0	152	a	a
10	0	153	a	a
10	0	154	a	a
10	1	155	d	d
10	0	156	a	a
10	1	157	b	d
10	0	201	a	a
10	1	202	a	a
10	1	203	a	a
10	0	204	a	a
10	0	205	a	a
10	0	206	a	a
10	0	207	a	a
10	0	208	a	a
10	0	209	a	a
10	0	210	a	a
10	0	211	a	a
10	0	212	a	a
10	1	213	a	a
10	1	214	a	a
10	0	215	a	a
10	0	301	a	a
10	1	302	a	a
10	1	303	a	a
10	0	304	a	a
10	0	305	a	a
10	E	306
10	1	307	a	a
10	0	308	a	a
10	1	310	e	e
10	0	311	a	a
10	E	312
10	0	313	a	a
10	0	314	a	a
10	0	315	a	a
10	0	316	a	a
10	E	317
10	0	318	a	a
10	1	319	e	e
10	0	320	a	a
10	0	321	a	a
10	E	322
10	1	323	a	a
10	0	324	a	a
10	0	325	a	a
10	0	326	a	a
10	0	327	a	a
10	1	328	e	e
10	0	329	a	a
10	1	330	a	a
10	1	214	a	a
10	1	307	a	a
10	0	323	a	a
