# Supplementary material for: An update of the Japanese Oslo Sports Trauma Research Center questionnaires on overuse injuries and health problems
Source: PLoS One. 2021 Apr 1;16(4):e0249685. doi: 10.1371/journal.pone.0249685 (PMC8016239; doi:10.1371/journal.pone.0249685)
Supplement: S2 Data — (XLSX) [file pone.0249685.s004.xlsx]

## Sheet: Questionnare logic
Study(1:Present, 2:previous)	Week	Participant ID	Q1score	Q2score	Q3score	Q4score	Health problems (1:Injury 2:Illness)	Time loss days
2	1	101	0	0	0	0
2	1	102	0	0	0	0
2	1	103	17	6	6	8	1	0
2	1	104	0	0	0	0
2	1	105	0	0	0	0
2	1	106	0	0	0	0
2	1	107	0	0	0	0
2	1	108	0	0	0	0
2	1	109	0	6	6	0	2	6
2	1	110	0	0	0	0
2	1	111	17	6	19	17	2	0
2	1	112	0	0	0	0
2	1	113	0	0	0	0
2	1	114	0	0	0	0
2	1	115	0	0	0	0
2	1	116	0	0	0	0
2	1	117	8	0	6	8	1	0
2	1	118	0	0	6	8	1	0
2	1	119	0	0	0	0
2	1	120	0	0	0	0
2	1	121	0	0	0	0
2	1	122	0	0	0	0
2	1	123	0	0	0	0
2	1	124	0	0	0	0
2	1	125	0	0	0	0
2	1	127	0	0	0	0
2	1	128	0	0	0	0
2	1	129	0	0	0	0
2	1	130	0	0	0	0
2	1	131	0	0	0	0
2	1	132	0	0	0	0
2	1	133	0	0	0	0
2	1	134	25	25	25	25	1	7
2	1	135	0	0	0	0
2	1	136	0	0	0	0
2	1	137	0	0	0	0
2	1	138	0	0	0	0
2	1	139	8	0	0	8	1	0
2	1	140	0	0	6	8	1	0
2	1	141	0	0	0	0
2	1	142	17	6	0	8	2	1
2	1	143	0	0	0	0
2	1	144	8	0	6	8	1	0
2	1	145	0	0	0	0
2	1	146	8	6	13	8	1	0
2	1	147	8	0	0	8	1	0
2	1	148	0	0	0	0
2	1	149	0	0	0	0
2	1	150	0	0	0	0
2	1	151	0	0	0	0
2	1	152	0	0	0	0
2	1	153	0	0	0	0
2	1	154	0	0	0	0
2	1	155	0	0	0	0
2	1	156	8	0	6	8	1	0
2	1	157	8	0	6	8	1	0
2	1	201	8	0	0	8	1	0
2	1	202	0	0	0	0
2	1	204	0	0	0	0
2	1	205	0	0	0	0
2	1	206	0	0	0	0
2	1	207	0	0	0	0
2	1	208	8	0	6	8	1	0
2	1	209	8	0	6	0	1	2
2	1	210	0	0	0	0
2	1	211	8	0	0	8	1	0
2	1	212	8	0	6	8	1	0
2	1	213	8	0	0	17	1	0
2	1	214	8	0	6	8	1	0
2	1	215	0	0	0	0
2	1	301	8	0	19	17	1	0
2	1	302	8	0	13	17	1	0
2	1	303	0	0	0	0
2	1	304	8	0	0	8	1	0
2	1	305	0	0	0	0
2	1	306	0	0	0	0
2	1	307	8	0	6	17	1	0
2	1	308	0	0	0	0
2	1	310	25	25	25	25	1	7
2	1	311	0	0	0	0
2	1	312	8	0	6	8	1	0
2	1	313	0	0	0	0
2	1	314	0	0	0	0
2	1	315	8	0	6	8	1	0
2	1	316	0	0	0	0
2	1	317	0	0	0	0
2	1	318	0	0	0	0
2	1	319	8	0	13	17	1	0
2	1	320	0	0	0	0
2	1	321	25	19	13	17	1	2
2	1	323	8	0	6	17	1	0
2	1	324	8	0	6	8	1	0
2	1	325	0	0	0	0
2	1	326	8	6	19	17	1	0
2	1	327	0	0	0	0
2	1	328	0	0	0	0
2	1	329	8	0	13	8	1	0
2	1	330	8	6	0	0	1	0
2	1	212	8	0	6	8	1	0
2	1	307	8	0	6	8	1	0
2	1	212	0	0	0	0
2	2	101	0	0	0	0
2	2	102	0	0	0	0
2	2	103	17	6	6	8	1	0
2	2	104	17	6	13	17	1	1
2	2	105	0	0	0	0
2	2	106	0	0	0	0
2	2	107	0	0	0	0
2	2	108	8	0	6	8	1	0
2	2	109	0	0	0	0
2	2	110	0	0	0	0
2	2	111	0	0	0	0
2	2	112	0	0	0	0
2	2	113	0	0	0	0
2	2	114	0	0	0	0
2	2	115	0	0	0	0
2	2	116	0	0	0	0
2	2	117	17	13	13	8	1	1
2	2	118	0	0	0	0
2	2	119	0	0	0	0
2	2	120	0	0	0	0
2	2	121	8	0	6	8	1	0
2	2	122	0	0	0	0
2	2	123	0	0	0	0
2	2	124	8	0	6	8	1	0
2	2	125	0	0	0	0
2	2	126	8	0	6	8	1	0
2	2	127	0	0	0	0
2	2	128	0	0	0	0
2	2	129	0	0	0	0
2	2	130	0	0	0	0
2	2	131	0	0	0	0
2	2	132	0	0	0	0
2	2	133	8	0	0	8	1	0
2	2	134	25	19	19	17	1	7
2	2	135	0	0	0	0
2	2	136	0	0	0	0
2	2	137	0	0	0	0
2	2	138	0	0	0	0
2	2	139	0	0	0	0
2	2	140	0	0	6	8	1	0
2	2	141	0	0	0	0
2	2	142	0	0	0	0
2	2	143	17	6	6	8	1	2
2	2	144	0	0	0	0
2	2	145	0	0	0	0
2	2	146	8	0	6	8	1	0
2	2	147	8	0	6	8	1	0
2	2	148	0	0	0	0
2	2	149	0	0	0	0
2	2	150	0	0	0	0
2	2	151	0	0	0	0
2	2	152	0	0	0	0
2	2	153	0	0	0	0
2	2	154	8	0	6	8	1	0
2	2	155	0	0	0	0
2	2	156	8	0	0	8	1	0
2	2	157	0	0	0	0
2	2	201	8	0	6	8	1	0
2	2	202	0	0	0	0
2	2	203	8	0	6	0	1	0
2	2	204	0	0	0	0
2	2	205	0	0	0	0
2	2	206	0	0	0	0
2	2	207	0	0	0	0
2	2	208	0	0	0	0
2	2	209	0	0	0	0
2	2	210	8	0	6	8	1	0
2	2	211	0	0	0	0
2	2	212	0	0	0	0
2	2	213	8	0	6	8	1	0
2	2	214	8	0	6	8	1	0
2	2	215	0	0	0	0
2	2	301	8	0	13	17	1	0
2	2	302	17	19	19	25	1	6
2	2	303	0	0	0	0
2	2	304	8	0	0	8	1	0
2	2	305	0	0	0	0
2	2	306	0	0	0	0
2	2	307	8	0	6	17	1	0
2	2	308	0	0	0	0
2	2	310	25	19	19	25	1	2
2	2	311	0	0	0	0
2	2	312	17	6	6	17	1	0
2	2	313	0	0	0	0
2	2	314	0	0	0	0
2	2	315	8	0	6	8	1	0
2	2	316	25	25	25	25	1	3
2	2	317	0	0	0	0
2	2	318	0	0	0	0
2	2	319	8	0	13	17	1	0
2	2	320	0	0	0	0
2	2	321	17	6	13	17	1	0
2	2	323	0	0	0	0
2	2	324	17	6	19	25	1	2
2	2	325	0	0	0	0
2	2	326	8	0	0	0	1	0
2	2	327	0	0	0	0
2	2	328	0	0	0	0
2	2	329	17	13	13	8	1	2
2	2	330	8	0	0	8	1	0
2	2	214	8	0	6	8	1	0
2	2	312	8	0	0	8	1	0
2	3	101	25	25	25	25	1	6
2	3	102	0	0	0	0
2	3	103	0	0	0	0
2	3	104	17	13	13	17	2	3
2	3	105	0	0	0	0
2	3	106	0	0	0	0
2	3	107	0	0	0	0
2	3	108	8	6	6	8	1	0
2	3	109	25	13	25	17	1	4
2	3	110	0	0	0	0
2	3	111	0	0	0	0
2	3	112	0	0	0	0
2	3	113	0	0	0	0
2	3	114	0	0	0	0
2	3	115	0	0	0	0
2	3	116	0	0	0	0
2	3	117	17	13	13	8	1	1
2	3	118	0	0	0	0
2	3	119	0	0	0	0
2	3	120	8	0	0	8	1	0
2	3	121	0	0	0	0
2	3	122	0	0	0	0
2	3	123	0	0	0	0
2	3	124	0	0	0	0
2	3	125	0	0	0	0
2	3	126	8	0	6	8	1	0
2	3	127	0	0	0	0
2	3	128	0	0	0	0
2	3	129	0	0	0	0
2	3	130	0	0	0	0
2	3	131	0	0	0	0
2	3	132	0	0	0	0
2	3	133	0	0	0	0
2	3	134	17	13	19	17	1	0
2	3	135	0	0	0	0
2	3	136	0	0	0	0
2	3	137	0	0	0	0
2	3	138	0	0	0	0
2	3	139	17	6	6	8	1	1
2	3	140	0	0	0	8	1	0
2	3	141	0	0	0	0
2	3	142	0	0	0	0
2	3	143	8	0	13	8	1	0
2	3	144	0	0	0	0
2	3	145	8	0	13	17	1	0
2	3	146	8	0	6	17	1	0
2	3	147	0	0	0	0
2	3	148	0	0	0	0
2	3	149	0	0	0	0
2	3	150	0	0	0	0
2	3	151	17	6	13	8	1	2
2	3	152	0	0	0	0
2	3	153	0	0	0	0
2	3	154	0	0	0	0
2	3	155	0	0	0	0
2	3	156	8	6	19	17	1	0
2	3	157	0	0	0	0
2	3	201	0	0	0	0
2	3	202	0	0	0	0
2	3	203	8	0	6	0	1	0
2	3	204	0	0	0	0
2	3	205	0	0	0	0
2	3	206	0	0	0	0
2	3	207	0	0	0	0
2	3	208	0	0	0	0
2	3	209	0	0	0	0
2	3	210	8	0	6	8	1	0
2	3	211	0	0	0	0
2	3	212	0	0	0	0
2	3	213	8	0	0	8	1	0
2	3	214	8	0	6	8	1	0
2	3	215	0	0	0	0
2	3	301	25	25	25	25	1	7
2	3	302	17	13	19	25	1	2
2	3	303	8	0	13	17	1	1
2	3	304	8	0	0	8	1	0
2	3	305	0	0	0	0
2	3	306	0	0	0	0
2	3	307	8	0	6	17	1	0
2	3	308	0	0	0	0
2	3	310	17	19	19	25	1	2
2	3	311	0	0	0	0
2	3	312	8	6	6	8	1	0
2	3	313	0	0	0	0
2	3	315	8	0	6	8	1	0
2	3	317	0	0	0	0
2	3	318	0	0	0	0
2	3	320	0	0	0	0
2	3	321	8	0	6	8	1	0
2	3	323	0	0	0	0
2	3	324	0	0	0	0
2	3	325	0	0	0	0
2	3	326	8	0	6	8	1	0
2	3	327	0	0	0	0
2	3	328	0	0	0	0
2	3	329	8	0	6	8	1	0
2	3	330	8	0	0	8	1	0
2	3	146	8	0	6	17	1	0
2	3	214	8	0	0	8	1	0
2	3	303	0	0	0	8	1	0
2	3	304	8	0	0	8	1	0
2	3	312	8	0	6	8	1	0
2	4	101	25	25	25	17	1	7
2	4	102	0	0	0	0
2	4	103	8	0	6	8	1	0
2	4	104	0	0	0	0
2	4	105	25	25	25	25	1	7
2	4	106	0	0	0	0
2	4	107	8	0	0	8	1	0
2	4	108	8	0	6	8	1	0
2	4	109	25	25	19	17	1	5
2	4	110	0	0	0	0
2	4	111	0	0	0	0
2	4	112	17	6	19	8	1	1
2	4	113	0	0	0	0
2	4	114	0	0	0	0
2	4	115	0	0	0	0
2	4	116	8	0	0	0	1	0
2	4	117	17	13	13	8	1	0
2	4	118	17	13	19	17	1	2
2	4	119	0	0	0	0
2	4	120	0	0	0	0
2	4	121	0	0	0	0
2	4	122	0	0	0	0
2	4	123	8	0	6	8	1	0
2	4	124	0	0	0	0
2	4	125	0	0	0	0
2	4	126	0	0	0	0
2	4	127	0	0	0	0
2	4	128	17	13	25	25	1	3
2	4	129	0	0	0	0
2	4	130	0	0	0	0
2	4	131	0	0	0	0
2	4	132	0	0	0	0
2	4	133	0	0	0	0
2	4	134	0	6	0	0	1	0
2	4	135	25	25	25	25	1	6
2	4	136	0	0	0	0
2	4	137	0	0	0	0
2	4	138	25	19	25	25	1	6
2	4	139	0	0	0	0
2	4	140	25	25	25	17	1	6
2	4	141	0	0	0	0
2	4	142	0	0	0	0
2	4	143	8	0	6	8	1	0
2	4	144	0	0	0	0
2	4	145	0	0	0	0
2	4	146	8	0	6	8	1	0
2	4	147	0	0	0	0
2	4	148	0	0	0	0
2	4	149	0	0	0	0
2	4	150	0	0	0	0
2	4	151	8	6	6	8	1	1
2	4	152	0	0	0	0
2	4	153	0	0	0	0
2	4	154	0	0	0	0
2	4	155	0	0	0	0
2	4	156	8	0	6	17	1	0
2	4	157	0	0	0	0
2	4	201	8	0	6	8	1	0
2	4	202	0	0	0	0
2	4	203	8	0	0	8	1	0
2	4	204	0	0	0	0
2	4	205	0	0	0	0
2	4	206	0	0	0	0
2	4	207	0	0	0	0
2	4	208	0	0	0	0
2	4	209	0	0	0	0
2	4	210	8	0	6	8	1	0
2	4	211	0	0	0	0
2	4	212	0	0	0	0
2	4	213	0	0	0	0
2	4	214	8	0	6	17	1	0
2	4	215	0	0	0	0
2	4	301	8	0	6	8	1	0
2	4	302	8	6	6	8	1	0
2	4	303	17	6	19	17	1	1
2	4	304	25	25	25	17	1	3
2	4	305	0	0	0	0
2	4	306	0	0	0	0
2	4	307	8	0	6	25	1	0
2	4	308	0	0	0	0
2	4	310	17	19	19	25	1	5
2	4	311	8	0	6	8	1	0
2	4	312	17	6	19	25	1	0
2	4	313	0	0	0	0
2	4	314	0	0	0	0
2	4	315	0	0	0	0
2	4	316	0	0	0	0
2	4	317	0	0	0	0
2	4	318	0	0	0	0
2	4	319	8	0	6	8	1	0
2	4	320	0	0	0	0
2	4	321	0	0	0	0
2	4	323	0	0	0	0
2	4	324	0	0	0	0
2	4	326	0	0	0	0
2	4	327	0	0	0	0
2	4	328	8	0	6	17	1	0
2	4	329	0	0	0	0
2	4	330	8	0	0	8	1	0
2	4	156	8	0	0	8	1	0
2	4	214	8	0	6	8	1	0
2	4	312	8	0	6	8	1	0
2	5	101	25	25	25	8	1	7
2	5	102	0	0	0	0
2	5	103	8	0	13	8	1	0
2	5	104	0	0	0	0
2	5	105	25	25	25	17	1	7
2	5	106	0	0	0	0
2	5	107	17	19	25	25	1	2
2	5	108	25	19	25	25	1	5
2	5	109	17	13	6	8	1	2
2	5	110	0	0	0	0
2	5	111	0	0	0	0
2	5	112	17	6	13	17	1	0
2	5	113	0	0	0	0
2	5	114	0	0	0	0
2	5	115	0	0	0	8	1	0
2	5	116	0	0	0	0
2	5	117	17	13	6	8	1	1
2	5	118	17	13	6	8	1	0
2	5	119	0	0	0	0
2	5	120	0	0	0	0
2	5	121	0	0	0	0
2	5	122	0	0	0	0
2	5	123	0	0	0	0
2	5	124	0	0	0	0
2	5	125	0	0	0	0
2	5	126	0	0	0	0
2	5	127	0	0	0	0
2	5	128	25	25	25	17	1	7
2	5	129	0	0	0	0
2	5	130	0	0	0	0
2	5	131	0	0	0	0
2	5	132	0	0	0	0
2	5	133	0	0	0	0
2	5	134	0	0	0	0
2	5	136	0	0	0	0
2	5	137	0	0	0	0
2	5	138	25	25	25	25	1	6
2	5	139	0	0	0	0
2	5	140	25	25	25	17	1	7
2	5	141	0	0	0	0
2	5	142	0	0	0	0
2	5	143	8	0	6	8	1	0
2	5	144	0	0	0	0
2	5	145	0	0	0	0
2	5	146	8	0	6	8	1	0
2	5	147	0	0	0	0
2	5	148	0	0	0	0
2	5	149	0	0	0	0
2	5	150	0	0	0	0
2	5	151	0	0	0	0
2	5	152	0	0	0	0
2	5	153	0	0	0	0
2	5	154	0	0	6	8	1	0
2	5	155	0	0	0	0
2	5	156	8	0	6	17	1	0
2	5	157	0	0	0	0
2	5	201	8	0	6	8	1	0
2	5	202	0	0	0	0
2	5	203	17	0	6	8	1	0
2	5	204	0	0	0	0
2	5	205	0	0	0	0
2	5	206	0	0	0	0
2	5	207	0	0	0	0
2	5	208	0	0	0	0
2	5	209	0	0	0	0
2	5	210	8	0	6	8	1	0
2	5	211	0	0	0	0
2	5	212	0	0	0	0
2	5	213	0	0	0	0
2	5	214	8	0	6	8	1	0
2	5	301	8	0	6	8	1	0
2	5	302	8	0	6	0	1	0
2	5	303	8	0	6	17	1	0
2	5	304	8	0	6	17	1	0
2	5	305	0	0	0	0
2	5	306	0	0	0	0
2	5	307	8	0	6	17	1	0
2	5	308	0	0	0	0
2	5	310	17	19	19	25	1	3
2	5	311	0	0	0	0
2	5	312	25	25	25	25	1	7
2	5	313	0	0	0	0
2	5	314	0	0	0	0
2	5	315	8	0	6	8	1	0
2	5	316	0	0	0	0
2	5	317	0	0	0	0
2	5	318	0	0	0	0
2	5	319	8	0	6	8	1	0
2	5	320	0	0	0	0
2	5	321	0	0	0	0
2	5	323	0	0	0	0
2	5	324	0	0	0	0
2	5	325	0	0	0	0
2	5	326	8	19	19	17	1	4
2	5	327	0	0	0	0
2	5	328	17	25	25	25	1	3
2	5	329	0	0	0	0
2	5	330	8	0	0	8	1	0
2	6	101	25	19	19	8	1	0
2	6	102	0	0	0	0
2	6	103	0	0	0	0
2	6	104	0	0	0	0
2	6	105	25	25	25	8	1	7
2	6	106	0	0	0	0
2	6	107	0	25	25	17	1	7
2	6	108	25	25	25	25	1	7
2	6	109	8	0	6	8	1	0
2	6	110	0	0	0	0
2	6	111	0	0	0	0
2	6	112	0	6	0	0	1	1
2	6	113	0	0	0	0
2	6	114	0	0	0	0
2	6	115	0	0	0	0
2	6	116	0	0	0	0
2	6	117	17	6	6	8	1	1
2	6	118	0	0	0	0
2	6	119	0	0	0	0
2	6	120	0	0	0	0
2	6	121	0	0	0	0
2	6	122	0	0	0	0
2	6	123	0	0	0	0
2	6	124	0	0	0	0
2	6	125	0	0	0	0
2	6	126	0	0	0	0
2	6	127	0	0	0	0
2	6	128	25	25	25	25	1	7
2	6	129	0	0	0	0
2	6	130	0	0	0	0
2	6	131	0	0	0	0
2	6	132	0	0	0	0
2	6	133	0	0	0	0
2	6	134	0	0	0	0
2	6	135	0	0	6	8	1	0
2	6	136	0	0	0	0
2	6	137	0	0	0	0
2	6	138	25	25	25	17	1	6
2	6	139	0	0	0	0
2	6	140	25	25	25	8	1	7
2	6	141	0	0	0	0
2	6	142	0	0	0	0
2	6	143	8	0	6	8	1	0
2	6	144	0	0	0	0
2	6	145	8	0	6	8	1	0
2	6	146	8	0	6	8	1	0
2	6	147	17	6	6	8	1	1
2	6	148	0	0	0	0
2	6	149	0	0	0	0
2	6	150	0	0	0	0
2	6	151	0	0	0	0
2	6	152	0	0	0	0
2	6	153	25	25	25	25	1	4
2	6	154	0	0	0	0
2	6	155	0	0	0	0
2	6	156	0	0	0	0
2	6	157	0	0	0	0
2	6	201	8	0	6	8	1	0
2	6	202	0	0	0	0
2	6	203	8	0	6	8	1	0
2	6	204	0	0	0	0
2	6	205	0	0	0	0
2	6	206	0	0	0	0
2	6	207	0	0	0	0
2	6	208	0	0	0	0
2	6	209	0	0	0	0
2	6	210	0	0	0	0
2	6	211	0	0	0	0
2	6	213	0	0	0	0
2	6	214	17	0	6	8	1	0
2	6	215	8	0	0	0	1	0
2	6	301	8	0	6	8	1	0
2	6	302	8	0	6	8	1	0
2	6	303	8	0	0	8	1	0
2	6	304	8	0	0	8	1	0
2	6	305	0	0	0	0
2	6	306	0	0	0	0
2	6	307	8	0	6	17	1	0
2	6	308	25	25	25	25	1	5
2	6	310	25	19	19	25	1	4
2	6	311	0	0	0	0
2	6	312	17	13	19	25	1	1
2	6	313	0	0	0	0
2	6	314	0	0	0	0
2	6	315	0	0	0	0
2	6	316	0	0	0	0
2	6	317	0	0	0	0
2	6	318	0	0	0	0
2	6	319	8	0	6	8	1	0
2	6	320	0	0	0	0
2	6	321	0	0	0	0
2	6	323	0	0	0	0
2	6	324	0	0	0	0
2	6	325	0	0	0	0
2	6	326	0	0	0	0
2	6	327	0	0	0	0
2	6	328	8	0	6	8	1	0
2	6	329	0	0	0	0
2	6	330	8	0	0	8	1	0
2	6	214	8	0	0	0	1	0
2	6	215	0	0	0	0
2	6	307	8	0	6	17	1	0
2	7	101	17	13	6	8	1	0
2	7	102	0	0	0	0
2	7	103	0	0	0	0
2	7	104	25	19	19	17	1	6
2	7	105	25	25	25	8	1	7
2	7	106	0	0	0	0
2	7	107	25	25	25	8	1	6
2	7	108	25	25	19	17	1	7
2	7	109	0	0	0	0
2	7	110	0	0	0	0
2	7	111	0	0	0	0
2	7	112	0	0	0	0
2	7	113	0	0	0	0
2	7	114	0	0	0	0
2	7	115	0	0	0	0
2	7	116	0	0	0	0
2	7	117	8	0	6	8	1	0
2	7	118	0	0	0	0
2	7	119	0	0	0	0
2	7	120	0	0	0	0
2	7	121	0	0	0	0
2	7	122	0	0	0	0
2	7	123	0	0	0	0
2	7	124	0	0	0	0
2	7	125	0	0	0	0
2	7	126	0	0	0	0
2	7	127	0	0	0	0
2	7	128	17	6	6	0	1	1
2	7	129	0	0	0	0
2	7	130	0	0	0	0
2	7	131	0	0	0	0
2	7	132	0	0	0	0
2	7	133	0	0	0	0
2	7	134	0	0	0	0
2	7	135	8	0	6	8	1	0
2	7	136	0	0	0	0
2	7	137	0	0	0	0
2	7	138	25	25	25	25	1	6
2	7	139	17	6	19	25	1	1
2	7	140	17	6	6	8	1	1
2	7	141	0	0	0	0
2	7	142	0	0	0	0
2	7	143	8	0	6	8	1	0
2	7	144	0	0	0	0
2	7	145	0	0	0	0
2	7	146	8	0	6	17	1	0
2	7	148	0	0	0	0
2	7	149	0	0	0	0
2	7	150	0	0	0	0
2	7	151	25	25	25	8	1	6
2	7	152	0	0	0	0
2	7	153	25	25	25	25	1	6
2	7	154	8	0	6	8	1	0
2	7	155	0	0	0	0
2	7	156	0	0	0	0
2	7	157	0	0	0	0
2	7	201	0	0	0	0
2	7	202	0	0	0	0
2	7	203	8	0	6	8	1	0
2	7	204	0	0	0	0
2	7	205	0	0	0	0
2	7	206	0	0	0	0
2	7	207	0	0	0	0
2	7	208	0	0	0	0
2	7	209	25	25	25	25	2	2
2	7	210	0	0	0	0
2	7	211	0	0	0	0
2	7	212	0	0	0	0
2	7	213	8	0	0	8	1	0
2	7	214	8	0	0	8	1	0
2	7	215	8	0	0	0	1	0
2	7	301	0	0	0	0
2	7	302	8	0	13	8	1	0
2	7	303	8	0	6	8	1	0
2	7	304	0	0	0	0
2	7	305	0	0	0	0
2	7	306	0	0	0	0
2	7	307	8	0	6	17	1	0
2	7	308	8	0	6	17	1	0
2	7	310	25	25	19	25	1	4
2	7	311	0	0	0	0
2	7	312	8	0	0	8	1	0
2	7	313	0	0	0	0
2	7	314	0	0	0	0
2	7	315	0	0	0	0
2	7	316	0	0	0	0
2	7	317	0	0	0	0
2	7	318	0	0	0	0
2	7	319	0	0	0	0
2	7	320	0	0	0	0
2	7	321	25	25	25	17	1	7
2	7	323	0	0	0	0
2	7	324	0	0	0	0
2	7	325	0	0	0	0
2	7	326	0	0	0	0
2	7	327	0	0	0	0
2	7	328	0	0	0	0
2	7	329	0	0	0	0
2	7	330	8	0	0	8	1	0
2	7	213	17	6	25	17	2	1
2	7	214	8	0	0	8	1	0
2	7	307	8	0	13	17	1	0
2	8	101	17	6	6	8	1	0
2	8	102	0	0	0	0
2	8	103	0	0	0	0
2	8	104	17	13	19	17	1	0
2	8	105	25	25	25	25	1	7
2	8	106	0	0	0	0
2	8	107	17	19	19	17	1	0
2	8	108	25	19	19	25	1	1
2	8	109	0	0	0	0
2	8	110	0	0	0	0
2	8	111	0	0	0	0
2	8	112	0	0	0	0
2	8	113	0	0	0	0
2	8	114	0	0	0	0
2	8	115	0	0	0	0
2	8	116	0	0	0	0
2	8	117	8	13	6	8	1	0
2	8	118	0	0	0	0
2	8	119	0	0	0	0
2	8	120	0	0	0	0
2	8	121	0	0	0	0
2	8	122	0	0	0	0
2	8	123	0	0	0	0
2	8	124	0	0	0	0
2	8	125	0	0	0	0
2	8	126	0	0	0	0
2	8	127	0	0	0	0
2	8	128	17	0	13	0	1	0
2	8	129	0	0	0	0
2	8	130	0	0	0	0
2	8	131	0	0	0	0
2	8	132	0	0	0	0
2	8	133	0	0	0	0
2	8	134	0	0	0	0
2	8	135	0	0	0	8	1	0
2	8	136	0	0	0	0
2	8	137	0	0	0	0
2	8	138	25	19	19	17	1	7
2	8	139	0	0	0	0
2	8	140	0	0	6	8	1	0
2	8	141	0	0	19	8	1	0
2	8	142	25	25	19	17	1	6
2	8	143	0	0	0	0
2	8	144	0	0	0	0
2	8	145	0	0	6	8	1	0
2	8	146	8	0	6	8	1	0
2	8	147	17	25	25	25	1	0
2	8	149	0	0	0	0
2	8	150	0	0	0	0
2	8	151	25	25	25	0	1	7
2	8	152	0	0	0	0
2	8	153	0	0	0	0
2	8	154	0	0	0	0
2	8	155	0	0	0	0
2	8	156	0	0	0	0
2	8	157	0	0	0	0
2	8	201	0	0	0	0
2	8	202	8	0	6	8	1	0
2	8	203	8	6	6	8	1	1
2	8	204	0	0	0	0
2	8	205	0	0	0	0
2	8	206	8	0	0	0	1	0
2	8	207	0	0	0	0
2	8	208	0	0	0	0
2	8	209	0	0	0	0
2	8	210	0	0	0	0
2	8	211	0	0	0	0
2	8	212	0	0	0	0
2	8	213	8	0	0	8	1	0
2	8	214	8	0	6	8	1	0
2	8	215	0	0	0	0
2	8	301	0	0	0	0
2	8	302	8	0	13	17	1	0
2	8	303	8	0	6	8	1	0
2	8	304	0	0	0	0
2	8	305	0	0	0	0
2	8	306	0	0	0	0
2	8	307	8	0	6	17	1	0
2	8	308	0	0	0	0
2	8	310	25	19	19	25	1	3
2	8	312	8	0	6	8	1	0
2	8	313	0	0	0	0
2	8	315	0	0	0	0
2	8	316	0	0	0	0
2	8	317	0	0	0	0
2	8	318	0	0	0	0
2	8	319	0	0	0	0
2	8	320	0	0	0	0
2	8	321	8	0	6	8	1	0
2	8	323	0	0	0	0
2	8	324	0	0	0	0
2	8	326	0	0	0	0
2	8	327	0	0	0	0
2	8	328	0	0	0	0
2	8	329	0	0	0	0
2	8	330	8	0	0	8	1	0
2	8	307	8	0	13	17	1	0
2	9	101	8	0	6	8	1	0
2	9	102	0	0	0	0
2	9	103	0	0	0	0
2	9	104	25	19	19	17	1	0
2	9	105	25	25	25	17	1	7
2	9	106	0	0	0	0
2	9	107	17	13	13	17	1	0
2	9	108	25	19	19	17	1	0
2	9	109	0	0	0	0
2	9	110	25	25	25	17	2	3
2	9	111	0	0	0	0
2	9	112	0	0	0	0
2	9	113	0	0	0	0
2	9	114	0	0	0	0
2	9	115	0	0	0	0
2	9	116	0	0	0	0
2	9	117	8	0	6	8	1	0
2	9	118	0	0	0	0
2	9	119	0	0	6	8	1	0
2	9	120	0	0	0	0
2	9	121	25	19	25	25	1	7
2	9	122	0	0	0	0
2	9	123	0	0	0	0
2	9	124	0	0	0	0
2	9	125	0	0	0	0
2	9	126	0	0	0	0
2	9	127	0	0	0	0
2	9	128	8	0	6	0	1	0
2	9	129	0	0	0	0
2	9	130	0	0	0	0
2	9	131	0	0	0	0
2	9	132	0	0	0	0
2	9	133	0	0	0	0
2	9	134	0	0	0	0
2	9	135	8	6	6	8	1	0
2	9	136	0	0	0	0
2	9	137	0	0	0	0
2	9	138	17	19	19	17	1	0
2	9	139	0	0	0	0
2	9	140	8	6	19	8	1	0
2	9	141	8	0	19	17	1	0
2	9	142	25	25	25	8	1	7
2	9	143	0	0	0	0
2	9	144	0	0	0	0
2	9	145	0	0	0	0
2	9	146	8	0	0	8	1	0
2	9	147	25	25	25	25	1	7
2	9	148	0	0	0	0
2	9	150	17	19	19	25	1	2
2	9	151	17	13	0	0	1	0
2	9	152	0	0	0	0
2	9	153	0	0	0	0
2	9	154	8	0	6	17	1	0
2	9	155	0	0	0	0
2	9	156	0	0	0	0
2	9	157	0	0	0	0
2	9	201	0	0	0	0
2	9	202	8	0	0	8	1	0
2	9	203	8	0	6	8	1	0
2	9	204	0	0	0	0
2	9	205	8	0	0	0	1	0
2	9	206	0	0	0	0
2	9	207	0	0	0	0
2	9	208	0	0	0	0
2	9	209	0	0	0	0
2	9	210	0	0	0	0
2	9	211	0	0	0	0
2	9	212	0	0	0	0
2	9	213	8	0	0	8	1	0
2	9	214	8	0	6	8	1	0
2	9	215	0	0	0	0
2	9	301	0	0	0	0
2	9	302	8	0	6	0	1	0
2	9	303	8	0	6	8	1	0
2	9	304	0	0	0	0
2	9	305	0	0	0	0
2	9	306	0	0	0	0
2	9	307	8	0	6	17	1	0
2	9	308	0	0	0	0
2	9	310	25	19	19	25	1	0
2	9	311	0	0	0	0
2	9	312	0	0	0	0
2	9	313	0	0	0	0
2	9	314	0	0	0	0
2	9	315	0	0	0	0
2	9	316	0	0	0	0
2	9	317	0	0	0	0
2	9	318	0	0	0	0
2	9	320	0	0	0	0
2	9	321	0	0	0	0
2	9	323	0	0	0	0
2	9	324	0	0	0	0
2	9	325	0	0	0	0
2	9	326	0	0	0	0
2	9	327	0	0	0	0
2	9	328	25	25	25	25	1	4
2	9	329	0	0	0	0
2	9	330	8	0	0	8	1	0
2	9	214	8	0	6	8	1	0
2	9	307	8	0	6	8	1	0
2	10	101	8	0	6	8	1	0
2	10	102	0	0	0	0
2	10	103	0	0	0	0
2	10	104	17	19	19	8	1	0
2	10	105	25	25	25	17	1	7
2	10	106	0	0	0	0
2	10	107	17	6	13	8	1	1
2	10	108	17	19	19	17	1	1
2	10	109	8	0	19	25	1	0
2	10	110	25	25	25	0	2	7
2	10	111	0	0	0	0
2	10	112	0	0	0	0
2	10	113	0	0	0	0
2	10	114	0	0	0	0
2	10	115	0	0	0	0
2	10	116	0	0	0	0
2	10	117	8	0	6	8	1	0
2	10	118	0	0	0	0
2	10	119	0	0	0	0
2	10	120	0	0	0	0
2	10	121	25	25	25	17	1	7
2	10	122	0	0	0	0
2	10	123	0	0	0	0
2	10	124	0	0	0	0
2	10	125	0	0	0	0
2	10	126	0	0	0	0
2	10	127	0	0	0	0
2	10	128	0	0	6	0	1	0
2	10	129	0	0	0	0
2	10	130	0	0	0	0
2	10	131	0	0	0	0
2	10	132	0	0	0	0
2	10	133	0	0	0	0
2	10	134	0	0	0	0
2	10	135	8	0	0	8	1	0
2	10	136	0	0	0	0
2	10	137	0	0	0	0
2	10	138	17	19	13	17	1	0
2	10	139	0	0	0	0
2	10	140	8	6	6	8	1	0
2	10	141	17	13	13	17	1	4
2	10	142	25	25	25	8	1	7
2	10	143	0	0	0	0
2	10	144	0	0	0	0
2	10	145	0	0	0	0
2	10	146	8	0	0	8	1	0
2	10	147	25	25	25	25	1	7
2	10	148	0	0	0	0
2	10	149	0	0	0	0
2	10	150	17	13	19	25	1	4
2	10	151	17	6	6	8	1	0
2	10	152	0	0	0	0
2	10	153	0	0	0	0
2	10	154	0	0	0	0
2	10	155	25	19	25	17	1	5
2	10	156	0	0	0	0
2	10	157	25	6	13	17	1	0
2	10	201	0	0	0	0
2	10	202	8	0	6	8	1	0
2	10	203	8	0	6	8	1	0
2	10	204	0	0	0	0
2	10	205	0	0	0	0
2	10	206	0	0	0	0
2	10	207	0	0	0	0
2	10	208	0	0	0	0
2	10	209	0	0	0	0
2	10	210	0	0	0	0
2	10	211	0	0	0	0
2	10	212	0	0	0	0
2	10	213	8	0	0	8	1	0
2	10	214	8	0	6	8	1	0
2	10	215	0	0	0	0
2	10	301	0	0	0	0
2	10	302	8	0	6	0	1	0
2	10	303	0	0	0	8	1	0
2	10	304	0	0	0	0
2	10	305	0	0	0	0
2	10	307	8	0	6	17	1	0
2	10	308	0	0	0	0
2	10	310	25	25	25	25	1	6
2	10	311	0	0	0	0
2	10	313	0	0	0	0
2	10	314	0	0	0	0
2	10	315	0	0	0	0
2	10	316	0	0	0	0
2	10	318	0	0	0	0
2	10	319	25	25	25	25	1	7
2	10	320	0	0	0	0
2	10	321	0	0	0	0
2	10	323	0	0	6	17	1	0
2	10	324	0	0	0	0
2	10	325	0	0	0	0
2	10	326	0	0	0	0
2	10	327	0	0	0	0
2	10	328	25	25	25	25	1	7
2	10	329	0	0	0	0
2	10	330	8	0	0	8	1	0
2	10	214	8	0	6	8	1	0
2	10	307	8	0	6	8	1	0
2	10	323	0	0	0	0
1	1	1201	8	0	6	8	1	0
1	1	1202	8	0	0	8	2	0
1	1	1203	0	0	0	0
1	1	1204	8	0	6	17	1	0
1	1	1205	0	0	0	0
1	1	1206	8	0	6	17	1	0
1	1	1208	0	0	0	0
1	1	2201	0	0	0	0
1	1	2204	0	0	0	0
1	1	2206	0	0	6	8	1	6
1	1	2207	0	0	0	0
1	1	2209	0	0	0	0
1	1	2210	0	0	0	0
1	1	2211	0	0	0	0
1	1	2212	8	0	6	8	1	0
1	1	2213	0	0	0	0
1	1	2214	0	0	0	0
1	1	3201	8	0	6	8	1	0
1	1	3202	0	0	0	0
1	1	3203	0	0	0	0
1	1	3204	0	0	0	0
1	1	3205	0	0	0	0
1	1	3206	0	0	0	0
1	1	3207	8	0	6	8	1	0
1	1	3208	8	0	6	8	1	0
1	1	3209	0	0	0	0
1	1	3210	0	0	0	0
1	1	4201	0	0	0	0
1	1	4202	0	0	0	0
1	1	4203	8	0	6	0	1	0
1	1	4204	25	19	19	25	1	4
1	1	4206	0	0	0	0
1	1	4208	25	25	19	8	1	7
1	1	4209	8	6	6	8	1	0
1	1	4210	0	0	0	0
1	1	5201	8	6	6	8	1	0
1	1	5202	8	6	6	8	1	0
1	1	5203	25	19	19	25	1	2
1	1	5204	25	6	19	8	1	0
1	1	5205	0	0	0	0
1	1	5206	17	6	13	8	1	0
1	1	5207	8	13	19	8	1	0
1	1	6201	0	0	0	0
1	1	6202	0	0	0	0
1	1	6203	0	0	0	0
1	1	6205	8	0	6	8	1	0
1	1	6206	0	0	0	0
1	1	7201	17	6	13	17	1	1
1	1	7202	0	0	0	0
1	1	7203	0	0	0	0
1	1	7204	0	0	0	0
1	1	7205	0	0	0	0
1	1	7206	0	0	0	0
1	1	7209	0	0	0	0
1	1	7211	0	0	0	0
1	1	7212	0	0	0	0
1	1	7213	0	0	0	0
1	1	7214	8	0	13	0	1	0
1	1	7215	0	0	0	0
1	1	4209	8	6	0	8	1	0
1	2	1201	8	0	0	0	1	0
1	2	1202	0	0	0	0
1	2	1203	0	0	0	0
1	2	1204	25	25	25	25	1	5
1	2	1205	0	0	0	0
1	2	1206	8	0	6	8	1	0
1	2	1207	17	6	6	8	1	2
1	2	1208	0	0	0	0
1	2	2201	0	0	0	0
1	2	2202	25	25	25	17	1	7
1	2	2204	8	0	0	0	1	0
1	2	2207	0	0	0	0
1	2	2209	0	0	0	0
1	2	2210	0	0	0	0
1	2	2211	0	0	0	0
1	2	2213	0	0	0	0
1	2	2214	0	0	0	0
1	2	3203	0	0	0	0
1	2	3204	0	0	0	0
1	2	3205	0	0	0	0
1	2	3206	0	0	0	0
1	2	3207	8	0	0	0	1	0
1	2	3208	0	0	0	0
1	2	3209	0	0	0	0
1	2	3210	0	0	0	0
1	2	4201	0	0	0	0
1	2	4202	25	25	25	17	1	7
1	2	4203	0	0	0	0
1	2	4204	25	25	25	8	1	7
1	2	4205	0	0	6	8	1	0
1	2	4206	8	0	0	8	1	0
1	2	4207	0	0	0	0
1	2	4208	17	6	13	8	1	1
1	2	4209	8	6	0	8	1	0
1	2	4210	0	0	0	0
1	2	5201	17	19	19	17	1	3
1	2	5202	8	6	6	8	1	0
1	2	5203	17	13	19	17	1	2
1	2	5204	25	19	19	25	1	0
1	2	5205	0	0	0	0
1	2	5210	0	0	0	0
1	2	6201	0	0	0	0
1	2	6202	0	0	0	0
1	2	6203	17	6	6	8	1	0
1	2	6204	0	0	0	0
1	2	6205	8	0	6	8	1	2
1	2	6206	0	0	0	0
1	2	7201	8	6	19	17	1	0
1	2	7202	0	0	0	0
1	2	7204	0	0	0	0
1	2	7205	0	0	0	0
1	2	7206	0	0	0	0
1	2	7207	0	0	0	0
1	2	7208	0	0	0	0
1	2	7209	8	0	13	8	1	0
1	2	7210	0	0	0	0
1	2	7211	0	0	0	0
1	2	7212	0	0	0	0
1	2	7213	0	0	0	0
1	2	7214	0	0	6	8	1	0
1	2	7215	0	0	0	0
1	2	6205	8	0	6	8	1	2
1	3	1201	8	0	0	0	1	0
1	3	1202	0	0	0	0
1	3	1203	8	0	6	8	1	0
1	3	1204	25	25	25	25	1	5
1	3	1205	0	0	0	0
1	3	1206	8	0	13	17	1	0
1	3	1207	8	0	13	8	1	2
1	3	1208	0	0	0	0
1	3	2201	0	0	0	0
1	3	2202	25	25	25	8	1	7
1	3	2204	0	0	0	0
1	3	2208	0	0	0	0
1	3	2209	0	0	0	0
1	3	2210	8	0	0	8	1	0
1	3	2211	0	0	0	0
1	3	2213	0	0	0	0
1	3	2214	0	0	0	0
1	3	3201	17	6	25	25	2	3
1	3	3202	0	0	0	0
1	3	3203	0	0	0	0
1	3	3204	8	0	6	8	1	0
1	3	3205	0	0	0	0
1	3	3206	25	25	19	8	1	3
1	3	3207	8	0	0	8	1	0
1	3	3208	0	0	0	0
1	3	3209	0	0	0	0
1	3	3210	0	0	0	0
1	3	4201	0	0	0	0
1	3	4202	25	25	25	8	1	7
1	3	4203	0	0	0	0
1	3	4204	25	25	25	25	1	7
1	3	4205	0	0	0	0
1	3	4206	8	0	6	17	1	0
1	3	4207	0	0	0	0
1	3	4208	0	0	0	0
1	3	4209	8	0	0	8	1	0
1	3	4210	0	0	0	0
1	3	5201	8	13	13	17	1	2
1	3	5202	8	0	6	8	1	0
1	3	5203	8	6	13	8	1	2
1	3	5204	17	13	13	8	1	0
1	3	5205	25	25	25	25	1	7
1	3	5207	8	6	6	8	1	0
1	3	6201	0	0	0	0
1	3	6202	0	0	0	0
1	3	6203	8	0	6	8	1	0
1	3	6204	0	0	0	0
1	3	6206	0	0	0	0
1	3	7201	17	6	13	17	1	1
1	3	7202	0	0	0	0
1	3	7204	8	0	6	8	1	0
1	3	7205	0	0	0	0
1	3	7206	0	0	0	0
1	3	7207	0	0	0	0
1	3	7208	0	0	0	0
1	3	7209	0	0	0	0
1	3	7210	0	0	0	0
1	3	7211	0	0	0	0
1	3	7212	0	0	6	8	2	0
1	3	7213	0	0	0	0
1	3	7215	0	0	0	0
1	3	1201	17	6	6	25	2	1
1	3	4209	8	0	0	8	1	0
1	4	1201	8	0	0	8	1	0
1	4	1202	8	0	6	25	1	0
1	4	1203	8	0	6	8	1	0
1	4	1204	25	25	25	25	1	5
1	4	1205	0	0	0	0
1	4	1206	8	0	6	17	1	0
1	4	1207	8	0	13	8	1	2
1	4	1208	0	0	0	0
1	4	2202	25	25	19	8	1	7
1	4	2204	0	0	0	0
1	4	2209	0	0	0	0
1	4	2210	8	0	6	8	1	0
1	4	2211	0	0	0	0
1	4	2213	0	0	0	0
1	4	2214	0	0	0	0
1	4	3202	0	0	0	0
1	4	3203	8	0	6	0	2	0
1	4	3204	0	0	0	0
1	4	3205	0	0	0	0
1	4	3206	17	6	0	0	1	0
1	4	3207	8	0	0	8	1	0
1	4	3208	25	25	25	25	2	4
1	4	3209	0	0	0	0
1	4	3210	0	0	0	0
1	4	4201	0	0	0	0
1	4	4202	17	19	13	8	1	0
1	4	4203	0	0	0	0
1	4	4204	25	25	25	25	1	7
1	4	4205	0	0	0	0
1	4	4206	8	0	13	17	1	0
1	4	4207	0	0	0	0
1	4	4208	0	0	0	0
1	4	4209	0	0	0	0
1	4	4210	0	0	0	0
1	4	5201	8	6	13	8	1	2
1	4	5202	8	0	6	8	1	0
1	4	5203	8	6	13	17	1	3
1	4	5204	17	13	13	8	1	0
1	4	5205	25	25	25	25	1	7
1	4	6201	0	0	0	0
1	4	6202	0	0	0	0
1	4	6203	8	0	6	8	1	0
1	4	6205	0	0	0	0
1	4	6206	0	0	0	0
1	4	7201	8	0	13	17	1	0
1	4	7202	0	0	0	0
1	4	7204	8	0	0	8	1	0
1	4	7205	0	0	0	0
1	4	7206	0	0	0	0
1	4	7207	0	0	0	0
1	4	7208	0	0	0	0
1	4	7209	0	0	0	0
1	4	7210	0	0	0	0
1	4	7211	0	0	0	0
1	4	7212	0	0	0	0
1	4	7213	0	0	0	0
1	4	7214	8	0	13	8	1	0
1	4	7215	0	0	0	0
1	4	1201	17	13	13	17	2	2
1	5	1201	8	0	0	0	1	0
1	5	1202	0	0	0	0
1	5	1203	8	0	6	8	1	0
1	5	1204	25	25	25	25	1	5
1	5	1205	0	0	0	0
1	5	1206	8	0	6	17	1	0
1	5	1207	17	6	19	8	1	3
1	5	1208	0	0	0	0
1	5	2201	0	0	0	0
1	5	2204	0	0	0	0
1	5	2210	8	0	0	8	1	0
1	5	2211	0	0	0	0
1	5	2213	0	0	0	0
1	5	2214	0	0	0	0
1	5	3201	25	19	19	17	1	7
1	5	3202	0	0	0	0
1	5	3203	0	0	0	0
1	5	3204	8	0	6	8	2	0
1	5	3205	0	0	0	0
1	5	3206	0	0	0	0
1	5	3207	8	0	0	8	1	0
1	5	3208	0	0	0	0
1	5	3209	0	0	0	0
1	5	3210	0	0	0	0
1	5	4201	0	0	0	0
1	5	4202	17	19	19	17	1	2
1	5	4204	25	25	25	25	1	7
1	5	4205	0	0	6	8	1	0
1	5	4206	0	0	0	0
1	5	4207	0	0	0	0
1	5	4208	0	0	0	0
1	5	4209	0	0	0	0
1	5	4210	0	0	0	0
1	5	5201	0	0	13	8	1	0
1	5	5202	8	0	6	8	1	0
1	5	5203	8	6	6	8	1	2
1	5	5204	25	19	19	17	1	0
1	5	5205	25	25	25	17	1	6
1	5	5210	8	0	6	8	1	0
1	5	6201	0	0	0	0
1	5	6202	17	6	6	8	2	2
1	5	6203	8	0	6	8	1	0
1	5	6204	0	0	0	0
1	5	6205	0	0	0	0
1	5	6206	25	25	25	25	1	2
1	5	7201	17	6	13	17	1	1
1	5	7202	0	0	0	0
1	5	7203	0	0	0	0
1	5	7204	0	0	0	0
1	5	7205	0	0	0	0
1	5	7206	0	0	0	0
1	5	7207	0	0	0	0
1	5	7208	0	0	0	0
1	5	7209	0	0	0	0
1	5	7210	0	0	0	0
1	5	7211	0	0	0	0
1	5	7212	0	0	0	0
1	5	7213	0	0	0	0
1	5	7215	0	0	0	0
1	5	1201	8	6	13	8	2	0
1	6	1201	8	0	0	0	1	0
1	6	1202	0	0	0	0
1	6	1203	8	0	6	8	1	0
1	6	1204	25	25	25	25	1	5
1	6	1205	0	0	0	0
1	6	1206	8	0	13	17	1	0
1	6	1207	8	0	13	8	1	2
1	6	1208	0	0	0	0
1	6	2204	0	0	0	0
1	6	2209	0	0	0	0
1	6	2211	0	0	0	0
1	6	2213	0	0	0	0
1	6	2214	0	0	0	0
1	6	3202	0	0	0	0
1	6	3203	8	0	6	0	2	0
1	6	3204	17	6	13	17	2	1
1	6	3205	0	0	0	0
1	6	3206	0	0	0	0
1	6	3207	8	0	0	0	1	0
1	6	3208	8	0	13	17	2	0
1	6	3209	0	0	0	0
1	6	3210	0	0	0	0
1	6	4201	0	0	0	0
1	6	4203	0	0	0	0
1	6	4204	25	25	25	25	1	7
1	6	4205	0	0	0	0
1	6	4206	8	0	6	8	1	0
1	6	4207	0	0	0	0
1	6	4208	0	0	0	0
1	6	4209	0	0	0	0
1	6	4210	0	0	0	0
1	6	5201	0	0	0	0
1	6	5202	8	0	6	8	1	0
1	6	5203	8	6	6	8	1	2
1	6	5204	17	13	13	8	1	0
1	6	5205	17	19	19	8	1	4
1	6	5209	0	0	6	8	1	1
1	6	5210	0	0	0	0
1	6	6201	0	0	0	0
1	6	6202	0	0	0	0
1	6	6203	0	0	0	0
1	6	6204	0	0	0	0
1	6	6205	0	0	0	0
1	6	6206	25	25	25	17	1	2
1	6	7201	8	6	13	17	1	1
1	6	7202	0	0	0	0
1	6	7203	0	0	0	0
1	6	7204	0	0	0	0
1	6	7205	0	0	0	0
1	6	7206	0	0	0	0
1	6	7207	0	0	0	0
1	6	7208	0	0	0	0
1	6	7209	0	0	0	0
1	6	7210	0	0	0	0
1	6	7211	0	0	0	0
1	6	7212	0	0	0	0
1	6	7213	0	0	0	0
1	6	7215	0	0	0	0
1	7	1201	8	0	0	0	1	0
1	7	1202	0	0	0	0
1	7	1203	8	0	6	8	1	0
1	7	1204	25	25	25	25	1	5
1	7	1205	0	0	0	0
1	7	1206	8	0	13	17	1	0
1	7	1207	8	0	6	8	1	2
1	7	1208	8	0	6	8	1	0
1	7	2209	0	0	0	0
1	7	2211	0	0	0	0
1	7	2213	0	0	0	0
1	7	2214	0	0	0	0
1	7	3202	0	0	0	0
1	7	3203	0	0	0	0
1	7	3204	8	0	6	8	1	0
1	7	3205	0	0	0	0
1	7	3206	0	0	0	0
1	7	3207	8	0	0	0	1	0
1	7	3208	0	0	0	0
1	7	3209	0	0	0	0
1	7	3210	0	0	0	0
1	7	4201	0	0	0	0
1	7	4202	17	19	13	17	1	2
1	7	4203	0	0	0	0
1	7	4204	25	25	25	25	1	7
1	7	4205	0	0	0	0
1	7	4206	8	0	13	17	1	0
1	7	4207	0	0	0	0
1	7	4208	0	0	0	0
1	7	4209	8	0	6	8	1	0
1	7	4210	8	0	6	8	1	0
1	7	5201	0	0	0	0
1	7	5202	8	0	6	8	1	0
1	7	5203	8	0	6	8	1	0
1	7	5204	17	6	13	17	1	0
1	7	5205	17	19	19	8	1	3
1	7	5209	0	0	0	0
1	7	5210	8	6	6	8	1	1
1	7	6201	0	0	0	0
1	7	6202	0	0	0	0
1	7	6203	0	0	0	0
1	7	6204	0	0	0	0
1	7	6205	0	0	0	0
1	7	6206	17	13	13	8	1	2
1	7	7201	8	6	13	17	1	1
1	7	7202	0	0	0	0
1	7	7203	0	0	0	0
1	7	7204	0	0	0	0
1	7	7205	0	0	0	0
1	7	7206	0	0	0	0
1	7	7207	0	0	0	0
1	7	7208	0	0	0	0
1	7	7209	0	0	0	0
1	7	7210	0	0	0	0
1	7	7211	0	0	0	0
1	7	7212	0	0	0	0
1	7	7213	0	0	0	0
1	7	7214	0	0	0	0
1	7	7215	0	0	0	0
1	7	1201	8	0	6	8	1	0
1	8	1201	8	0	0	0	1	0
1	8	1202	17	6	13	17	1	1
1	8	1203	8	0	6	8	1	0
1	8	1204	25	25	25	25	1	5
1	8	1205	0	0	0	0
1	8	1206	8	0	6	8	1	0
1	8	1207	8	0	13	8	1	2
1	8	1208	8	0	6	8	1	0
1	8	2201	0	0	0	0
1	8	2204	0	0	0	0
1	8	2209	0	0	0	0
1	8	2211	0	0	0	0
1	8	2213	0	0	0	0
1	8	2214	0	0	0	0
1	8	3201	25	25	25	8	1	7
1	8	3202	0	0	0	0
1	8	3203	0	0	0	0
1	8	3204	0	0	0	0
1	8	3205	0	0	0	0
1	8	3206	0	0	0	0
1	8	3207	0	0	0	0
1	8	3208	8	6	0	0	1	0
1	8	3209	0	0	0	0
1	8	3210	0	0	0	0
1	8	4201	0	0	0	0
1	8	4202	17	19	13	17	1	2
1	8	4203	0	0	0	0
1	8	4204	0	25	25	25	1	7
1	8	4205	0	0	0	0
1	8	4206	8	6	13	17	1	0
1	8	4207	0	0	0	0
1	8	4208	0	0	0	0
1	8	4209	8	0	13	17	1	0
1	8	4210	0	0	0	0
1	8	5201	8	0	0	0	1	0
1	8	5202	8	0	6	8	1	0
1	8	5203	0	0	0	0
1	8	5204	25	13	19	17	1	0
1	8	5205	25	19	19	8	1	3
1	8	5210	8	13	19	17	1	3
1	8	6201	0	0	0	0
1	8	6202	0	0	0	0
1	8	6203	0	0	0	0
1	8	6204	0	0	0	0
1	8	6205	8	0	13	8	1	0
1	8	6206	0	0	0	0
1	8	7201	8	0	13	8	1	0
1	8	7202	0	0	0	0
1	8	7204	0	0	0	0
1	8	7205	0	0	0	0
1	8	7206	0	0	0	0
1	8	7207	0	0	0	0
1	8	7208	0	0	0	0
1	8	7209	0	0	0	0
1	8	7210	0	0	0	0
1	8	7211	0	0	0	0
1	8	7212	0	0	0	0
1	8	7213	0	0	0	0
1	8	7214	0	0	0	0
1	8	7215	0	0	0	0
1	8	1201	25	25	25	25	1	3
1	8	5201	0	0	0	0
1	8	5210	0	0	0	0
1	9	1201	25	25	25	25	1	7
1	9	1202	8	0	6	17	1	0
1	9	1203	8	0	6	8	1	0
1	9	1204	25	25	25	25	1	5
1	9	1205	0	0	0	0
1	9	1206	8	0	6	8	1	0
1	9	1207	8	0	13	8	1	2
1	9	1208	0	0	0	0
1	9	2202	25	19	19	17	1	7
1	9	2204	0	0	0	0
1	9	2208	0	0	0	0
1	9	2210	8	0	0	8	1	0
1	9	2211	0	0	0	0
1	9	2213	0	0	0	0
1	9	2214	0	0	0	0
1	9	3201	25	19	19	8	1	7
1	9	3202	17	6	6	8	1	0
1	9	3203	0	0	0	0
1	9	3204	25	25	13	17	1	2
1	9	3205	0	0	0	0
1	9	3206	0	0	0	0
1	9	3207	8	0	0	0	1	0
1	9	3208	0	0	0	0
1	9	3209	0	0	0	0
1	9	3210	0	0	0	0
1	9	4201	0	0	0	0
1	9	4203	0	0	0	0
1	9	4204	25	25	25	25	1	7
1	9	4205	0	0	0	0
1	9	4206	8	0	6	8	1	0
1	9	4207	0	0	0	0
1	9	4208	0	0	0	0
1	9	4209	25	25	25	25	1	7
1	9	4210	0	0	0	0
1	9	5201	0	0	0	0
1	9	5202	8	6	6	8	1	0
1	9	5203	0	0	0	0
1	9	5204	17	13	13	17	1	0
1	9	5205	17	13	13	8	1	3
1	9	5209	0	0	0	0
1	9	6201	0	0	0	0
1	9	6202	0	0	0	0
1	9	6203	0	0	0	0
1	9	6204	0	0	0	0
1	9	6206	0	0	0	0
1	9	7201	8	13	13	17	1	2
1	9	7202	0	0	0	0
1	9	7203	0	0	0	0
1	9	7204	0	0	0	0
1	9	7205	0	0	0	0
1	9	7206	0	0	0	0
1	9	7207	0	0	0	0
1	9	7208	0	0	0	0
1	9	7209	0	0	0	0
1	9	7210	8	0	13	8	1	0
1	9	7211	0	0	0	0
1	9	7212	0	0	0	0
1	9	7213	0	0	0	0
1	9	7214	0	0	0	0
1	9	7215	0	0	0	0
1	10	1201	25	25	25	25	1	7
1	10	1202	8	0	6	8	1	0
1	10	1203	8	0	6	8	1	0
1	10	1204	25	25	25	25	1	5
1	10	1205	0	0	0	0
1	10	1206	8	0	6	8	1	0
1	10	1207	17	19	13	17	2	4
1	10	1208	0	0	0	0
1	10	2202	25	19	19	17	1	7
1	10	2203	0	0	0	0
1	10	2204	0	0	0	0
1	10	2206	0	0	0	0
1	10	2207	0	0	0	0
1	10	2208	0	0	0	0
1	10	2209	25	19	19	17	1	5
1	10	2210	0	0	0	0
1	10	2211	0	0	0	0
1	10	2212	0	0	0	0
1	10	2213	0	0	0	0
1	10	2214	0	0	0	0
1	10	3201	25	19	13	17	1	7
1	10	3202	0	0	0	0
1	10	3203	0	0	0	0
1	10	3204	25	19	19	8	1	6
1	10	3205	0	0	0	0
1	10	3206	0	0	0	0
1	10	3207	8	0	0	0	1	0
1	10	3208	0	0	0	0
1	10	3209	0	0	0	0
1	10	4201	0	0	0	0
1	10	4202	25	19	19	25	1	1
1	10	4203	0	0	0	0
1	10	4204	17	19	19	25	1	0
1	10	4205	0	0	0	0
1	10	4206	8	0	0	8	1	0
1	10	4207	0	0	0	0
1	10	4208	0	0	0	0
1	10	4209	25	19	25	25	1	7
1	10	4210	0	0	0	0
1	10	5201	8	13	6	8	1	2
1	10	5202	8	0	6	8	1	0
1	10	5203	0	0	0	0
1	10	5204	17	13	13	17	1	0
1	10	5205	17	19	13	8	1	4
1	10	5206	0	0	0	0
1	10	5209	0	0	0	0
1	10	5210	0	0	0	0
1	10	6201	0	0	0	0
1	10	6202	0	0	0	0
1	10	6203	0	0	0	0
1	10	6204	0	0	0	0
1	10	6205	8	0	6	8	2	0
1	10	6206	0	0	0	0
1	10	7201	17	6	13	17	1	1
1	10	7202	0	0	0	0
1	10	7203	0	0	0	0
1	10	7204	0	0	0	0
1	10	7205	0	0	0	0
1	10	7206	0	0	0	0
1	10	7207	0	0	0	0
1	10	7208	17	6	19	17	1	1
1	10	7209	0	0	0	0
1	10	7210	0	0	0	8	1	0
1	10	7211	0	0	0	0
1	10	7212	0	0	0	0
1	10	7213	17	6	6	8	1	0
1	10	7214	0	0	0	0
1	10	7215	0	0	0	0
1	10	1207	8	6	19	8	1	1
